# Supplementary material for: Monitoring of the Pre-Equilibrium Step in the Alkyne Hydration Reaction Catalyzed by Au(III) Complexes: A Computational Study Based on Experimental Evidences
Source: Molecules. 2021 Apr 22;26(9):2445. doi: 10.3390/molecules26092445 (PMC8122707; doi:10.3390/molecules26092445)
Supplement: Supplementary file 1 [file molecules-26-02445-s001.zip]

Archive with 1 entries (1 files):
- molecules-1183656-supplementary.pdf
